# Supplementary material for: pH-Dependent Effects of Short-chain Carboxylic Acids and Buffer Systems On Clostridioides difficile in Vitro and in Vivo
Source: Microb Ecol. 2026 Jan 14;89(1):45. doi: 10.1007/s00248-026-02694-6 (PMC12886292; doi:10.1007/s00248-026-02694-6)
Supplement: Supplementary file 1 — Supplementary file1 (XLSX 215 KB) [file 248_2026_2694_MOESM1_ESM.xlsx]

## Sheet: Table S1
Table S1. SCCA concentrations. Actual SCCA levels in experiments using Hungate tubes. Levels were determined using HPLC-RI.
pH/SCCA	Concentration of compound added to the media (mM) / (ionic strength (mM))
	PB	Acetate	Butyrate	Formate	Lactate	Valerate	Propionate	Succinate
5.2	100 (51.7)	70 (78.7)	80 (82.1)	60 (81.2)	140 (122.6)	80 (80.1)	110 (91.1)	100 (176.9)
	50 (25.6)	-	-	-	-	-	150 (81.3)	-
	10 (5.1)	-	-	-	-	-	120 (45.0)	-
	0 (0.0)	-	-	-	-	-	120 (40.5)	-
5.6-5.8	100 (59.6)	70 (93.1)	80 (101.7)	60 (90.4)	140 (132.1)	90 (102.6)	110 (113.5)	100 (225.8)
	50 (27.4)	-	-	-	-	-	140 (94.4)	-
	10 (5.4)	-	-	-	-	-	120 (60.0)	-
	0 (0.0)	-	90 (42.3)	-	90 (45.6)	-	120 (53.6)	110 (185.7)
6.1	100 (60.7)	70 (103.1)	80 (107.8)	60 (98)	160 (161.9)	90 (124.4)	150 (167.6)	110 (277.7)
	50 (29.7)	-	-	-	-	-	120 (85.3)	-
	10 (5.8)	-	-	-	-	-	110 (57.6)	-
	0 (0.0)	-	100 (45.5)	-	-	-	120 (54)	110 (212.9)
6.5	100 (101.3)	80 (137.3)	100 (146.7)	60 (125)	160 (184.3)	90 (146.5)	100 (146.1)	110 (318.6)
	0 (0.0)	-	110 (53.1)	-	110 (55.9)	-	100 (48.5)	110 (228.1)

## Sheet: Figure S1
		Suppl. Figure S1. Distribution in the 96-well plate of the MIC50 assay. Columns filled with 100 µL. The figure was created using BioRender.

## Sheet: Table S2
Table S2. In vitro dissociation states of SCCA and PB
pH	Concentration (mM)
	H+	OH-	H3PO4	H2PO4-	HPO4-2	PO4-3	H-Prop	Prop-1	H-Succ-H	H-Succ-	Succ-2	H-Ace	Ace-1	H-But	But-1	H-For	For-1	H-Lac	Lac-1	H-Val	Val-1	SCCA	PB
pH 5.2	0	0	0.1	98	1.9	0																0	100
	0	0					33.7	86.3														120	0
	0	0	0.1	97.8	2.2	0	29.4	80.6														110	100
	0	0	0.1	97.5	2.4	0			3.6	51.5	44.9											100	100
	0.0079921	4.8082e-06	0.07562	97.836	2.0932	5.7649e-07						15.366	54.636									70.002	100
	0.0080115	4.8205e-06	0.075379	97.822	2.1082	5.8772e-07								20.073	59.93							80.003	100
	0.008006	4.8205e-06	0.075444	97.822	2.1039	5.8451e-07										1.5848	58.416					60.0008	100
	0.0082358	4.952e-06	0.072554	97.643	2.2861	7.3165e-07												4.6338	135.37			140.004	100
	0.0080083	4.8202e-06	0.075419	97.825	2.1058	5.8586e-07														20.958	59.045	80.003	100
	0.0068275	4.1256e-06	0.0090763	9.8594	0.13151	1.6479e-08																0	10
	0.0073893	4.462e-06	0.041586	49.128	0.83074	1.5458e-07																0	50
	0.006323	3.8214e-06																				0	0
	0.0079986	4.8176e-06	0.037771	48.918	1.0492	2.9014e-07	40.495	109.51														150.005	50
	0.0077016	4.6443e-06	0.0079225	9.8053	0.18773	4.2965e-08	33.481	86.526														120.007	10
pH 5.8	0	0	0	92.6	7.4	0																0	100
	0	0					10.5	109.5														120	0
	0	0	0	91.6	8.4	0	9.1	100.9														110	100
	0	0							0.4	24.3	85.3											110	0
	0	0	0	90.5	9.5	0			0.4	21.4	78.2											100	100
	0.0020323	1.9378e-05	0.017559	91.865	8.1184	9.465e-06						4.5519	65.448									69.9999	200
	0.002039	1.9445e-05	0.01747	91.791	8.1924	9.7099e-06								6.1123	73.888							80.0003	100
	0.0024117	1.4529e-05												9.4914	84.51							94.0014	0
	0.0020275	1.9348e-05	0.017623	91.918	8.0652	9.2917e-06										0.40195	59.598					59.9999	100
	0.0019259	1.839e-05																0.85658	91.143			91.9996	0
	0.0020819	1.9839e-05	0.016893	91.318	8.6744	1.1407e-05												1.1831	138.83			140.013	100
	0.0020458	1.9512e-05	0.01738	91.716	8.2671	9.9614e-06														7.222	82.778	90	100
	0.0018714	1.791e-05	0.0098538	46.764	3.2265	2.4901e-06																0	50
	0.0017215	1.6487e-05	0.0021855	9.4884	0.50962	2.5909e-07																0	10
	0.0015866	1.5197e-05																				0	0
	0.0020329	1.9409e-05	0.0087768	45.933	4.0623	4.7422e-06	11.738	128.27														140.008	50
	0.0019666	1.8795e-05	0.001843	9.2572	0.74123	7.3314e-07	10.445	109.56														120.005	10
pH 6.1	0	0	0	85.8	14.2	0																0	100
	0	0					5.5	114.5														120	0
	0	0	0	83.8	16.2	0	6.3	143.7														150	100
	0	0							0.1	13.5	96.4											110	0
	0	0	0	82.3	17.7	0			0.1	13	96.9											110	100
	0.0010275	3.9003e-05	0.0080188	84.67	15.324	3.7233e-05						2.3319	67.669									70.0009	100
	0.0010308	3.9132e-05	0.0079728	84.545	15.449	3.8137e-05								3.15	76.851							80.001	100
	0.00096582	3.6709e-05												4.0822	91.918							96.0002	0
	0.0010245	3.8922e-05	0.00806	84.781	15.213	3.6437e-05										0.19998	59.801					60.001	100
	0.0010543	3.9983e-05	0.0076364	83.64	16.353	4.5186e-05												0.67015	159.33			160	100
	0.001034	3.926e-05	0.0079277	84.423	15.571	3.9039e-05														3.7299	86.271	90.0009	100
	0.00094654	3.6063e-05	0.0045786	43.799	6.1975	9.9904e-06																0	50
	0.0008666	3.304e-05	0.0010365	9.02	0.97949	1.0157e-06																0	10
	0.00079494	3.0313e-05																				0	0
	0.0010175	3.8689e-05	0.0040789	42.522	7.4745	1.7298e-05	5.2706	114.73														120.001	50
	0.00098401	3.7447e-05	0.00086254	8.6278	1.3716	2.6848e-06	5.0259	104.98														110.006	10
pH 6.5	0	0	0	69.2	30.8	0																0	100
	0	0					4.7	95.3														100	0
	0	0	0	67.2	32.8	0	1.7	98.3														100	100
	0	0							0	5.8	104.2											110	0
	0	0	0	64.7	35.3	0			0	5.5	104.5											110	100
	0.0004166	9.9792e-05	0.0024829	67.556	32.447	0.00021701						1.0558	78.947									80.0028	100
	0.00038848	9.3125e-05												1.8544	106.15							108.004	0
	0.00041863	0.00010024	0.0024534	67.235	32.767	0.00022453								1.5613	98.441							100.002	100
	0.00041442	9.9338e-05	0.0025146	67.901	32.103	0.00020914										0.078061	59.924					60.0021	100
	0.00030656	0.00011651																0.14355	96.856			96.9995	0
	0.00042389	0.00010143	0.0023755	66.403	33.596	0.00024504												0.26325	159.74			160.003	100
	0.00041762	0.00010005	0.0024681	67.395	32.608	0.00022076														1.4923	88.51	90.0023	100
	0.00038424	9.237e-05	0.0014783	36.314	13.684	6.1082e-05																0	50
	0.00034853	8.3842e-05	0.00035329	7.8048	2.1949	6.0157e-06																0	10
	0.0003164	7.6125e-05																				0	0

## Sheet: Table S3
Table S3. Ionic states of SCCA found in feces (µmol/g feces), absolute abundance of C. difficile and pH used in the FAMD analysis
Infant_ID	Acetate-1	Butyrate-1	Formate-1	H+1	H2PO4-	H2-Succinate (aq)	H3PO4	H-Acetate (aq)	H-Butyrate (aq)	H-Formate (aq)	H-Lactate (aq)	HPO4-2	H-Propionate (aq)	H-Succinate-	Lactate-1	OH-	PO4-3	Propionate-1	Succinate-2	Ionic_Strength	pH	C. difficile absolute abundance	pH groups	C. difficile presence
45	109.19	14.731	9.2156e-14	0.026524	19.811	6.1263	0.047949	96.164	15.496	7.8459e-15	2.6268	0.14131	8.087	25.991	23.559	1.5221e-06	1.3647e-08	6.977	6.4446	0.1133	4.69	0	Low pH	Absent
57	104.43	21.15	4.8406	0.016142	19.731	2.2846	0.02838	54.653	13.222	0.24491	2.2587	0.24064	21.617	16.31	34.088	2.5514e-06	4.0535e-08	31.383	6.9148	0.1303	4.91	4.90377	Low pH	Present
21	39.913	4.4019	9.5676e-14	0.012701	19.73	0.44714	0.025351	18.661	2.4584	4.3244e-15	2.3143	0.24491	5.1808	3.5732	39.097	2.9112e-06	3.7576e-08	8.4192	1.5419	0.0611	4.99	5.95463	Low pH	Present
2	77.261	18.782	9.6055e-14	0.012114	19.698	1.3197	0.023002	32.828	9.5328	3.9456e-15	0.45318	0.27965	2.3527	11.605	8.4242	3.1854e-06	5.1257e-08	4.2071	5.7274	0.082	5.02	0	Low pH	Absent
40	104.17	8.6042	9.7411e-14	0.0081337	19.545	0.48078	0.01477	28.645	2.8262	2.5895e-15	0.86419	0.44078	6.4921	6.5326	24.823	4.8968e-06	1.3253e-07	17.938	5.1215	0.1019	5.2	5.34478	Low pH	Present
36	50.992	5.432	4.1463	0.007611	19.588	0.046727	0.015266	14.46	1.84	0.11367	0.6459	0.39686	4.2084	0.61565	17.99	4.8057e-06	9.8291e-08	11.276	0.43362	0.0567	5.21	0	Low pH	Absent
43	78.44	36.343	9.748e-14	0.0076589	19.543	0.40683	0.014363	20.976	11.609	2.52e-15	3.2748e-15	0.44242	3.1125	5.6841	9.6726e-14	5.0589e-06	1.2982e-07	8.8435	4.4732	0.0843	5.22	0	Low pH	Absent
49	70.586	11.478	9.7611e-14	0.0073609	19.515	1.1435	0.013586	17.881	3.4732	2.3904e-15	3.1076e-15	0.47153	2.2075	16.866	9.6894e-14	5.3335e-06	1.4957e-07	6.6212	14.167	0.0918	5.24	6.1621	Low pH	Present
6	39.087	4.3038	9.7851e-14	0.0057471	19.519	0.081482	0.01219	8.8822	1.1683	2.1496e-15	0.056488	0.46897	1.2584	1.3397	1.9634	6.0274e-06	1.3034e-07	4.2075	1.119	0.0384	5.32	0	Medium pH	Absent
48	175.99	12.375	9.8211e-14	0.0058956	19.329	0.067409	0.010008	33.155	2.7849	1.7887e-15	1.2069	0.6609	3.7697	1.3369	50.6	7.0708e-06	3.1583e-07	15.204	1.589	0.1419	5.35	0	Medium pH	Absent
31	78.947	8.281e-14	9.8349e-14	0.0051255	19.304	0.65567	0.0092198	13.72	1.7191e-14	1.6523e-15	2.1529e-15	0.68737	3.5469	14.096	9.7848e-14	7.7593e-06	3.255e-07	15.507	17.449	0.1002	5.4	7.19319	Medium pH	Present
1	163.84	36.475	9.8403e-14	0.0052555	19.252	0.30922	0.0088812	27.501	7.3135	1.5968e-15	2.0809e-15	0.73901	4.0844	6.8828	9.7919e-14	7.9384e-06	3.9663e-07	18.488	9.1846	0.1423	5.4	0	Medium pH	Absent
44	47.711	2.4317	9.849e-14	0.0041205	19.311	0.091121	0.0084156	7.5656	0.46061	1.5098e-15	1.9681e-15	0.68075	1.5102	2.147	9.8032e-14	8.6212e-06	2.8472e-07	7.236	2.6311	0.046	5.47	0	Medium pH	Absent
68	80.983	18.033	9.8663e-14	0.0040237	19.163	0.076669	0.0073813	11.35	3.0191	1.3368e-15	0.14936	0.82928	4.9249	2.0439	8.4173	9.6517e-06	4.6615e-07	26.699	3.0747	0.0855	5.5	6.30171	Medium pH	Present
47	83.437	1.7222	9.8783e-14	0.0035275	19.11	0.029157	0.0066957	10.637	0.26227	1.2175e-15	0.037198	0.88306	3.4317	0.85451	2.3046	1.0658e-05	5.1283e-07	20.452	1.3727	0.0685	5.55	5.99786	Medium pH	Present
38	159.02	10.626	9.8889e-14	0.0037733	18.924	0.48203	0.0060457	18.486	1.4756	1.1113e-15	1.4504e-15	1.0703	3.5525	15.493	9.855e-14	1.1374e-05	8.7063e-07	23.219	30.463	0.1767	5.55	0	Medium pH	Absent
37	76.84	8.3482	9.9111e-14	0.0028747	18.707	0.32576	0.0047747	7.1362	0.92614	8.8984e-16	1.1622e-15	1.2886	2.2467	13.105	9.8839e-14	1.4407e-05	1.2295e-06	18.38	31.382	0.133	5.66	5.93735	Medium pH	Present
24	78.327	22.647	9.9176e-14	0.0027997	18.575	0.45334	0.0043926	6.7399	2.3279	8.25e-16	1.0777e-15	1.421	0.47901	19.684	9.8923e-14	1.5377e-05	1.5661e-06	4.2296	52.348	0.1793	5.68	0	Medium pH	Absent
35	88.443	4.6743	9.9346e-14	0.0019832	18.345	0.061115	0.003433	6.0223	0.38021	6.5397e-16	8.5473e-16	1.6518	2.0368	3.3534	9.9145e-14	1.9838e-05	1.9566e-06	22.727	10.497	0.0931	5.81	0	Medium pH	Absent
61	88.211	30.841	9.956e-14	0.0014031	17.555	0.046371	0.0022055	4.0325	1.6841	4.3999e-16	5.7544e-16	2.4431	1.782	3.7899	9.9425e-14	2.9302e-05	4.6772e-06	29.617	18.336	0.1266	5.97	4.9293	Medium pH	Present
56	113.38	12.903	9.9568e-14	0.0013667	17.526	0.044377	0.0021615	5.0881	0.69169	4.3195e-16	5.6495e-16	2.4719	0.71078	3.6948	9.9435e-14	2.9894e-05	4.7651e-06	12.034	18.116	0.1209	5.98	0	Medium pH	Absent
62	90.648	13.992	9.9732e-14	0.00080545	16.406	0.0028726	0.0012556	2.5245	0.46548	2.685e-16	0.009933	3.593	1.0349	0.3854	2.8172	4.8544e-05	1.0288e-05	28.236	2.9342	0.0893	6.2	6.4657	Medium pH	Present
25	104.74	6.0354	9.9754e-14	0.0007922	15.992	0.015489	0.0011233	2.6768	0.18426	2.4647e-16	3.2254e-16	4.0065	1.4902	2.2643	9.9678e-14	5.2317e-05	1.3919e-05	44.302	19.72	0.1341	6.22	0	Medium pH	Absent
59	90.049	6.0719	9.9798e-14	0.00063914	15.368	0.010958	0.00088672	1.8906	0.15228	2.0256e-16	2.6511e-16	4.6315	0.76253	1.9501	9.9735e-14	6.3921e-05	1.9071e-05	27.595	20.431	0.1206	6.31	0	Medium pH	Absent
63	117.9	26.617	9.9845e-14	0.00050136	14.279	0.003401	0.00063004	1.893	0.51048	1.5497e-16	2.0286e-16	5.7208	1.1334	0.79144	9.9797e-14	8.3122e-05	3.1979e-05	53.635	11.023	0.1401	6.42	0	Medium pH	Absent
34	83.599	5.6259	3.8121	0.00042203	14.131	0.00075123	0.00056877	1.2243	0.098422	0.0053972	0.014483	5.8685	0.48273	0.19165	7.8108	9.2368e-05	3.1761e-05	25.044	2.7668	0.0874	6.48	7.10717	Medium pH	Present
64	110.81	18.531	9.9861e-14	0.00042744	13.971	0.0013335	0.00055312	1.5963	0.31888	1.3907e-16	0.0047151	6.0281	0.31349	0.34586	2.5853	9.3511e-05	3.4771e-05	16.534	5.1876	0.1038	6.48	7.64741	Medium pH	Present
32	72.74	25.843	9.9907e-14	0.00029068	12.125	0.0014241	0.000322	0.70291	0.29831	9.333e-17	1.2219e-16	7.8748	0.41325	0.55064	9.9878e-14	0.00013915	6.9176e-05	32.493	12.432	0.1125	6.65	0	High pH	Absent
60	66.209	12.446	9.9923e-14	0.00024338	11.133	0.0022113	0.00024367	0.52732	0.11841	7.6936e-17	1.0073e-16	8.8672	0.058112	1.0374	9.9899e-14	0.0001685	9.6803e-05	5.5437	28.724	0.1234	6.73	6.50692	High pH	Present
22	60.801	16.031	9.997e-14	8.7821e-05	6.7476	4.5346e-05	5.7031e-05	0.18699	0.058893	2.9722e-17	0.00097701	13.252	0.046073	0.05509	2.5092	0.0004406	0.00033647	11.383	3.7612	0.0828	7.16	7.00275	High pH	Present
5	44.203	3.6029	9.9976e-14	6.9384e-05	5.8259	5.7527e-05	3.9377e-05	0.10871	0.010584	2.377e-17	3.1127e-17	14.174	0.045433	0.087396	9.9969e-14	0.00055195	0.00044102	14.036	7.3915	0.077	7.26	6.79504	High pH	Present
42	89.925	17.563	9.9978e-14	7.0311e-05	5.2966	6.847e-05	3.3357e-05	0.20606	0.048076	2.2148e-17	2.9004e-17	14.703	0.11431	0.11164	9.9971e-14	0.00058481	0.00056128	37.901	10.773	0.1264	7.27	6.80231	High pH	Present
41	29.734	1.448	9.9989e-14	3.8734e-05	3.0395	0.00010506	9.8839e-06	0.035182	0.0020466	1.1437e-17	1.4978e-17	16.96	0.019508	0.33173	9.9986e-14	0.001118	0.0013695	12.527	64.347	0.1862	7.54	0	High pH	Absent
27	103.82	8.4283	9.9994e-14	2.3104e-05	1.8433	3.1591e-05	3.4441e-06	0.070587	0.0068448	6.5721e-18	0.004019	18.154	0.0018319	0.17361	46.691	0.0019195	0.002655	2.0473	59.441	0.2367	7.77	7.448	High pH	Present
3	103.94	6.4724	9.9994e-14	2.0342e-05	1.866	7.4844e-06	3.3739e-06	0.068383	0.0050866	6.3598e-18	8.3288e-18	18.132	0.019119	0.042504	9.9992e-14	0.0020345	0.0024385	22.08	14.358	0.1322	7.81	0	High pH	Absent
